# Supplementary material for: Electrolyte Optimization Strategy: Enabling Stable and Eco-Friendly Zinc Adaptive Interfacial Layer in Zinc Ion Batteries
Source: Molecules. 2024 Feb 16;29(4):874. doi: 10.3390/molecules29040874 (PMC10892866; doi:10.3390/molecules29040874)
Supplement: Supplementary file 1 [file molecules-29-00874-s001.zip]

Archive with 1 entries (1 files):
- molecules-2832337-supplementary.pdf
